# Supplementary material for: Pharmacokinetics of Piperacillin–Tazobactam in Critically Ill Patients with Open Abdomen and Vacuum-Assisted Wound Closure: Dosing Considerations Using Monte Carlo Simulation
Source: Pharmaceutics. 2024 Sep 9;16(9):1191. doi: 10.3390/pharmaceutics16091191 (PMC11434833; doi:10.3390/pharmaceutics16091191)
Supplement: Supplementary file 1 [file pharmaceutics-16-01191-s001.zip]

Archive with 1 entries (1 files):
- pharmaceutics-3156592-supplementary.pdf
